# Supplementary material for: THADA Regulates the Organismal Balance between Energy Storage and Heat Production
Source: Dev Cell. 2017 Apr 10;41(1):72–81.e6. doi: 10.1016/j.devcel.2017.03.016 (PMC5392496; doi:10.1016/j.devcel.2017.03.016)
Supplement: Table S1. THADA Interacting Proteins [file mmc2.xlsx]

## Sheet: Analysis
TABLE S1: THADA INTERACTING PROTEINS. RELATED TO MAIN FIGURE 2.
Mass spec on anti-THADA IP from flies containing THADA ("WT") or THADA knockouts ("KO" negative control).
Numbers represent peptide counts normalized to total peptide counts in the sample.
Only the proteins enriched in WT IP compared to negative control are shown.
		THADA IP WT flies			THADA IP KO flies
Accession	Description	Biol. Repl. 1	Biol. Repl. 2	Biol. Repl. 3	Biol. Repl. 1	Biol. Repl. 2	Biol. Repl. 3	Average WT IP	Average neg ctrl	difference normalized to average of all samples
gi|1030731	polyprotein [Drosophila melanogaster]	0.00145455	0	0	0	0	0	0.000484848	0	2
gi|10334685	phosphoglycerate mutase [Drosophila melanogaster]	0	0.000456517	0.000193723	0	0	0	0.000216747	0	2
gi|1208910	ribosomal protein L9 [Drosophila melanogaster]	0	0.000456517	0	0	0	0	0.000152172	0	2
gi|1228974	vinculin [Drosophila melanogaster]	0	0	0.00174351	0	0	0	0.00058117	0	2
gi|125985255	GA12248 [Drosophila pseudoobscura pseudoobscura]	0	0	0.00193723	0	0	0	0.000645745	0	2
gi|1490232	mitochondrial ATP synthase [Drosophila melanogaster]	0	0.000456517	0.000774893	0	0	0	0.00041047	0	2
gi|1490236	oligomycin sensitivity conferring protein precursor [Drosophila melanogaster]	0	0.00182607	0.00135606	0	0	0	0.00106071	0	2
gi|1511646	retinoid- and fatty acid-binding glycoprotein [Drosophila melanogaster]	0	0.00433691	0.00368074	0	0	0	0.00267255	0	2
gi|156800	alcohol dehydrogenase [Drosophila melanogaster]	0	0.00479343	0.00387447	0	0	0	0.0028893	0	2
gi|157164	CYP-1 [Drosophila melanogaster]	0	0.000456517	0.00058117	0	0	0	0.000345896	0	2
gi|1572719	PAST-1 [Drosophila melanogaster]	0	0	0.000193723	0	0	0	6.45745e-05	0	2
gi|157476	glyceraldehyde-3-phosphate dehydrogenase (Gadph-1) protein (EC 1.2.1.12) [Drosophila melanogaster]	0	0.00456517	0.00426191	0	0	0	0.00294236	0	2
gi|157478	glyceraldehyde-3-phosphate dehydrogenase (Gadph-2) protein (EC 1.2.1.12) [Drosophila melanogaster]	0	0	0.00406819	0	0	0	0.00135606	0	2
gi|157560	sn-glycerol-3-phosphate dehydrogenase [Drosophila melanogaster]	0	0.000456517	0.00058117	0	0	0	0.000345896	0	2
gi|157804	laminin B2 chain [Drosophila melanogaster]	0	0.000684775	0	0	0	0	0.000228258	0	2
gi|157953	non-muscle myosin heavy chain [Drosophila melanogaster]	0	0.000913034	0	0	0	0	0.000304345	0	2
gi|158707	tropomyosin II [Drosophila melanogaster]	0	0	0.00755521	0	0	0	0.0025184	0	2
gi|161077121	Z band alternatively spliced PDZ-motif protein 52, isoform F [Drosophila melanogaster]	0	0.00182607	0.00174351	0	0	0	0.00118986	0	2
gi|161077530	vitelline membrane-like [Drosophila melanogaster]	0	0	0.000387447	0	0	0	0.000129149	0	2
gi|161077913	suppressor of cytokine signaling at 16D, isoform A [Drosophila melanogaster]	0.00145455	0.000456517	0	0	0	0	0.000637021	0	2
gi|1653983	cytochrome c oxidase subunit Va preprotein [Drosophila melanogaster]	0	0	0.000774893	0	0	0	0.000258298	0	2
gi|16768934	LD11861p [Drosophila melanogaster]	0.00145455	0	0	0	0	0	0.000484848	0	2
gi|17136376	armadillo, isoform A [Drosophila melanogaster]	0.00363636	0	0	0	0	0	0.00121212	0	2
gi|17136632	porin, isoform A [Drosophila melanogaster]	0	0.00205433	0.00213096	0	0	0	0.00139509	0	2
gi|17136792	crystallin [Drosophila melanogaster]	0.00509091	0.00228258	0	0	0	0	0.00245783	0	2
gi|17136882	ribosomal protein S18, isoform A [Drosophila melanogaster]	0	0.00136955	0.000774893	0	0	0	0.000714815	0	2
gi|17136986	twinstar [Drosophila melanogaster]	0	0	0.000193723	0	0	0	6.45745e-05	0	2
gi|17137228	cytochrome c proximal [Drosophila melanogaster]	0	0.00251084	0.00154979	0	0	0	0.00135354	0	2
gi|17530859	chorion protein 38, isoform A [Drosophila melanogaster]	0	0.000684775	0.00154979	0	0	0	0.000744854	0	2
gi|17530879	yolk protein 1 [Drosophila melanogaster]	0	0.00388039	0.00426191	0	0	0	0.0027141	0	2
gi|17647277	chorion protein 15 [Drosophila melanogaster]	0	0.00114129	0.00309957	0	0	0	0.00141362	0	2
gi|17647337	dihydropteridine reductase, isoform A [Drosophila melanogaster]	0.000727273	0	0.000387447	0	0	0	0.000371573	0	2
gi|17647529	heat shock protein 83, isoform A [Drosophila melanogaster]	0	0.00159781	0.00213096	0	0	0	0.00124292	0	2
gi|17647887	ribosomal protein LP2, isoform A [Drosophila melanogaster]	0	0.000456517	0.000774893	0	0	0	0.00041047	0	2
gi|17647889	ribosomal protein S17 [Drosophila melanogaster]	0	0.000456517	0.000193723	0	0	0	0.000216747	0	2
gi|17648123	yellow-g [Drosophila melanogaster]	0	0	0.000968617	0	0	0	0.000322872	0	2
gi|17737967	heat shock protein cognate 4, isoform A [Drosophila melanogaster]	0	0	0.00232468	0	0	0	0.000774893	0	2
gi|17738015	peroxiredoxin 3 [Drosophila melanogaster]	0	0	0.000387447	0	0	0	0.000129149	0	2
gi|17738077	ribosomal protein S20 [Drosophila melanogaster]	0	0.000228258	0	0	0	0	7.60861e-05	0	2
gi|17738227	histone H2A variant, isoform A [Drosophila melanogaster]	0	0.00136955	0.00116234	0	0	0	0.000843964	0	2
gi|17864452	ribosomal protein L12, isoform A [Drosophila melanogaster]	0	0.000684775	0	0	0	0	0.000228258	0	2
gi|17946569	RH14088p [Drosophila melanogaster]	0	0.000456517	0.000193723	0	0	0	0.000216747	0	2
gi|17986137	chorion protein 19 [Drosophila melanogaster]	0	0	0.00193723	0	0	0	0.000645745	0	2
gi|1808642	75kDa subunit NADH:biquinone reductase precursor [Drosophila melanogaster]	0	0	0.000193723	0	0	0	6.45745e-05	0	2
gi|1813955	succinate dehydrogenase flavoprotein subunit [Drosophila melanogaster]	0	0	0.000193723	0	0	0	6.45745e-05	0	2
gi|18446921	AT13019p [Drosophila melanogaster]	0.000727273	0	0	0	0	0	0.000242424	0	2
gi|18858089	lethal (1) G0230, isoform A [Drosophila melanogaster]	0	0.000456517	0.000193723	0	0	0	0.000216747	0	2
gi|18858091	CG2982 [Drosophila melanogaster]	0	0.000228258	0	0	0	0	7.60861e-05	0	2
gi|18859983	CG9172, isoform A [Drosophila melanogaster]	0	0	0.000387447	0	0	0	0.000129149	0	2
gi|189181869	IP19519p [Drosophila melanogaster]	0	0	0.00058117	0	0	0	0.000193723	0	2
gi|18921137	ribosomal protein L17, isoform D [Drosophila melanogaster]	0	0.000684775	0	0	0	0	0.000228258	0	2
gi|19528033	AT21729p [Drosophila melanogaster]	0	0	0.000387447	0	0	0	0.000129149	0	2
gi|19920632	CG3523, isoform A [Drosophila melanogaster]	0	0.000913034	0	0	0	0	0.000304345	0	2
gi|19920700		0	0.000456517	0	0	0	0	0.000152172	0	2
gi|19920972	CG9466 [Drosophila melanogaster]	0.000727273	0	0	0	0	0	0.000242424	0	2
gi|19921000	mitochondrial trifunctional protein alpha subunit, isoform A [Drosophila melanogaster]	0	0	0.000193723	0	0	0	6.45745e-05	0	2
gi|19921092	Grip75 [Drosophila melanogaster]	0	0.000684775	0	0	0	0	0.000228258	0	2
gi|19921566	cytochrome c oxidase subunit IV, isoform A [Drosophila melanogaster]	0	0.00114129	0.000968617	0	0	0	0.000703303	0	2
gi|19921922	ribosomal protein L31, isoform B [Drosophila melanogaster]	0	0.000228258	0	0	0	0	7.60861e-05	0	2
gi|19921944	CG1516, isoform E [Drosophila melanogaster]	0	0.000456517	0.00058117	0	0	0	0.000345896	0	2
gi|19922100	nucleoporin 54 [Drosophila melanogaster]	0.000727273	0	0	0	0	0	0.000242424	0	2
gi|19922104	CG8818 [Drosophila melanogaster]	0	0	0.000193723	0	0	0	6.45745e-05	0	2
gi|19922188	cuticular protein 50Cb [Drosophila melanogaster]	0	0.000228258	0	0	0	0	7.60861e-05	0	2
gi|19922916	CG4692, isoform B [Drosophila melanogaster]	0	0.00114129	0.00116234	0	0	0	0.000767877	0	2
gi|20128855	female sterile (1) nasrat, isoform A [Drosophila melanogaster]	0	0	0.000387447	0	0	0	0.000129149	0	2
gi|20129097	CG11227, isoform A [Drosophila melanogaster]	0	0	0.00116234	0	0	0	0.000387447	0	2
gi|20129359	CG8552, isoform A [Drosophila melanogaster]	0	0	0.000193723	0	0	0	6.45745e-05	0	2
gi|20129705	ribosomal protein L21, isoform A [Drosophila melanogaster]	0	0.000228258	0	0	0	0	7.60861e-05	0	2
gi|20130025	glycerophosphate oxidase-1, isoform C [Drosophila melanogaster]	0	0.00182607	0.000774893	0	0	0	0.000866987	0	2
gi|20130247	ribosomal protein S24 [Drosophila melanogaster]	0	0.000913034	0	0	0	0	0.000304345	0	2
gi|21064101	AT17273p [Drosophila melanogaster]	0	0.000456517	0.000387447	0	0	0	0.000281321	0	2
gi|21064187	AT28206p [Drosophila melanogaster]	0.00363636	0	0	0	0	0	0.00121212	0	2
gi|21355231	TweedleT [Drosophila melanogaster]	0	0.00114129	0	0	0	0	0.000380431	0	2
gi|21355751	rhea, isoform F [Drosophila melanogaster]	0	0	0.00193723	0	0	0	0.000645745	0	2
gi|21356001	lethal (2) 06225, isoform A [Drosophila melanogaster]	0	0	0.000193723	0	0	0	6.45745e-05	0	2
gi|21356121	CG9951 [Drosophila melanogaster]	0	0	0.00058117	0	0	0	0.000193723	0	2
gi|21357739	glycoprotein 93 [Drosophila melanogaster]	0	0.000456517	0	0	0	0	0.000152172	0	2
gi|21357845	CG6904, isoform B [Drosophila melanogaster]	0	0.000913034	0.00116234	0	0	0	0.000691791	0	2
gi|21357875	CG3731, isoform B [Drosophila melanogaster]	0	0.000913034	0.000387447	0	0	0	0.000433493	0	2
gi|21357929	CG5916 [Drosophila melanogaster]	0.00436364	0	0	0	0	0	0.00145455	0	2
gi|21358145	CG11876, isoform D [Drosophila melanogaster]	0	0	0.000193723	0	0	0	6.45745e-05	0	2
gi|21358323	Microfibril-associated protein 1 [Drosophila melanogaster]	0	0	0.000193723	0	0	0	6.45745e-05	0	2
gi|21358459	ribosomal protein S7, isoform A [Drosophila melanogaster]	0	0.000456517	0.00058117	0	0	0	0.000345896	0	2
gi|21358615	CG7920, isoform A [Drosophila melanogaster]	0	0.000913034	0.00058117	0	0	0	0.000498068	0	2
gi|21406650	RH08962p [Drosophila melanogaster]	0	0	0.000193723	0	0	0	6.45745e-05	0	2
gi|21429774	AT21921p [Drosophila melanogaster]	0	0.000228258	0	0	0	0	7.60861e-05	0	2
gi|21711813	SD06922p [Drosophila melanogaster]	0.0836364	0.0372061	0	0	0	0	0.0402808	0	2
gi|22024141	ribosomal protein S23 [Drosophila melanogaster]	0	0.00182607	0.00058117	0	0	0	0.000802412	0	2
gi|2381492	DN-cadherin [Drosophila melanogaster]	0	0.000228258	0	0	0	0	7.60861e-05	0	2
gi|24581010	glycogen phosphorylase, isoform A [Drosophila melanogaster]	0	0.00365213	0.00368074	0	0	0	0.00244429	0	2
gi|24581425	CG8840 [Drosophila melanogaster]	0.00218182	0.000456517	0.000387447	0	0	0	0.00100859	0	2
gi|24582272	transport and golgi organization 1, isoform A [Drosophila melanogaster]	0	0.00114129	0	0	0	0	0.000380431	0	2
gi|24584710	myosin heavy chain, isoform B [Drosophila melanogaster]	0	0.152705	0	0	0	0	0.0509016	0	2
gi|24639740	lethal (1) G0334, isoform C [Drosophila melanogaster]	0	0.000456517	0.000387447	0	0	0	0.000281321	0	2
gi|24639766	CG2861, isoform A [Drosophila melanogaster]	0	0.000228258	0	0	0	0	7.60861e-05	0	2
gi|24641004	CG32686, isoform B [Drosophila melanogaster]	0	0	0.000193723	0	0	0	6.45745e-05	0	2
gi|24641865	yolk protein 3 [Drosophila melanogaster]	0.00436364	0.00479343	0.00426191	0	0	0	0.00447299	0	2
gi|24641874	CG10993 [Drosophila melanogaster]	0	0.000228258	0	0	0	0	7.60861e-05	0	2
gi|24642963	wings up A, isoform G [Drosophila melanogaster]	0	0.00296736	0	0	0	0	0.00098912	0	2
gi|24643268	lethal (1) G0156, isoform A [Drosophila melanogaster]	0	0.000228258	0.000968617	0	0	0	0.000398958	0	2
gi|24643447	CG9572, isoform A [Drosophila melanogaster]	0	0	0.000193723	0	0	0	6.45745e-05	0	2
gi|24645119	CG8036, isoform D [Drosophila melanogaster]	0	0.000228258	0	0	0	0	7.60861e-05	0	2
gi|24645208	skpA associated protein, isoform A [Drosophila melanogaster]	0	0	0.000193723	0	0	0	6.45745e-05	0	2
gi|24645909	CG5214 [Drosophila melanogaster]	0.000727273	0.000684775	0.00058117	0	0	0	0.000664406	0	2
gi|24645930	ninaG, isoform A [Drosophila melanogaster]	0	0.000913034	0	0	0	0	0.000304345	0	2
gi|24647881	malate dehydrogenase 2 [Drosophila melanogaster]	0	0.00342388	0.0025184	0	0	0	0.00198076	0	2
gi|24648649	CG10824 [Drosophila melanogaster]	0	0	0.000193723	0	0	0	6.45745e-05	0	2
gi|24648872	CG6439, isoform A [Drosophila melanogaster]	0	0.000228258	0	0	0	0	7.60861e-05	0	2
gi|24649785	CG6980 [Drosophila melanogaster]	0.00145455	0	0	0	0	0	0.000484848	0	2
gi|24650122	CG5028, isoform A [Drosophila melanogaster]	0	0	0.00058117	0	0	0	0.000193723	0	2
gi|24650208	CG14540 [Drosophila melanogaster]	0.000727273	0	0	0	0	0	0.000242424	0	2
gi|24650278	aldolase, isoform B [Drosophila melanogaster]	0	0.00342388	0	0	0	0	0.00114129	0	2
gi|24652022	receptor mediated endocytosis 8 [Drosophila melanogaster]	0	0	0.000387447	0	0	0	0.000129149	0	2
gi|24652322	14-3-3zeta, isoform D [Drosophila melanogaster]	0	0.000913034	0	0	0	0	0.000304345	0	2
gi|24653495	short stop, isoform C [Drosophila melanogaster]	0	0	0.0137544	0	0	0	0.00458479	0	2
gi|24654347	glutathione S transferase S1, isoform A [Drosophila melanogaster]	0	0.00159781	0.000774893	0	0	0	0.000790901	0	2
gi|24656137	CG9090 [Drosophila melanogaster]	0	0.00251084	0.00271213	0	0	0	0.00174099	0	2
gi|24657072	CG14983 [Drosophila melanogaster]	0.00218182	0	0	0	0	0	0.000727273	0	2
gi|24661336	arginine kinase, isoform A [Drosophila melanogaster]	0	0.000913034	0.00116234	0	0	0	0.000691791	0	2
gi|24661523	CG4461 [Drosophila melanogaster]	0	0	0.000774893	0	0	0	0.000258298	0	2
gi|24661884	ATP synthase, subunit b [Drosophila melanogaster]	0	0.00205433	0.00193723	0	0	0	0.00133052	0	2
gi|24662946	ribosomal protein L10Ab, isoform A [Drosophila melanogaster]	0	0.000456517	0	0	0	0	0.000152172	0	2
gi|24664191	mitochondrial phosphate carrier protein, isoform A [Drosophila melanogaster]	0	0.000913034	0	0	0	0	0.000304345	0	2
gi|24665669	neural conserved at 73EF, isoform A [Drosophila melanogaster]	0	0.000913034	0.00213096	0	0	0	0.00101466	0	2
gi|24668874	CG32230, isoform A [Drosophila melanogaster]	0	0.000228258	0.000193723	0	0	0	0.000140661	0	2
gi|25013110	SD12036p, partial [Drosophila melanogaster]	0	0.000913034	0.000193723	0	0	0	0.000368919	0	2
gi|25013131	SD16013p, partial [Drosophila melanogaster]	0.00145455	0	0	0	0	0	0.000484848	0	2
gi|281361784	myofilin, isoform I [Drosophila melanogaster]	0	0	0.00813638	0	0	0	0.00271213	0	2
gi|28317131	LD24492p, partial [Drosophila melanogaster]	0	0	0.000193723	0	0	0	6.45745e-05	0	2
gi|28573667	defense repressor 1, isoform A [Drosophila melanogaster]	0.00363636	0	0	0	0	0	0.00121212	0	2
gi|28574300	Tif-IA, isoform A [Drosophila melanogaster]	0.000727273	0	0	0	0	0	0.000242424	0	2
gi|2944333	Na+/K+ ATPase alpha subunit [Drosophila melanogaster]	0	0	0.00387447	0	0	0	0.00129149	0	2
gi|309319809	MIP25530p [Drosophila melanogaster]	0	0	0.00058117	0	0	0	0.000193723	0	2
gi|3108349	pyruvate kinase [Drosophila melanogaster]	0	0.000456517	0.00213096	0	0	0	0.000862491	0	2
gi|31158517	chondroitin synthase-like protein [Drosophila melanogaster]	0	0.000456517	0.000387447	0	0	0	0.000281321	0	2
gi|3184326	triose phosphate isomerase [Drosophila melanogaster]	0	0.00296736	0	0	0	0	0.00098912	0	2
gi|320544538	Muscle-specific protein 300, isoform B [Drosophila melanogaster]	0	0.00114129	0	0	0	0	0.000380431	0	2
gi|3320406	vacuolar assembly protein VPS41 homolog [Drosophila melanogaster]	0	0	0.00058117	0	0	0	0.000193723	0	2
gi|336088688	MIP31508p [Drosophila melanogaster]	0.00290909	0	0	0	0	0	0.000969697	0	2
gi|38047993	similar to Drosophila melanogaster RpS13, partial [Drosophila yakuba]	0	0.00228258	0	0	0	0	0.000760861	0	2
gi|38048721	similar to Drosophila melanogaster CG7217, partial [Drosophila yakuba]	0	0.000228258	0.000193723	0	0	0	0.000140661	0	2
gi|385883	glutathione S-transferase D1, DmGST1 {EC 2.5.1.18} [Drosophila melanogaster, Peptide, 208 aa]	0	0.000456517	0.000387447	0	0	0	0.000281321	0	2
gi|396531	ribosomal protein S19 [Drosophila melanogaster]	0	0.000228258	0.000193723	0	0	0	0.000140661	0	2
gi|415634	cloned by ability to arrest the cell cycle when expressed in the fission yeast Schizosaccharomyces pombe, partial [Drosophila melanogaster]	0	0	0.000387447	0	0	0	0.000129149	0	2
gi|41616052	TPA_inf: HDC03496 [Drosophila melanogaster]	0.00145455	0	0.00058117	0	0	0	0.000678572	0	2
gi|41616834	TPA_inf: HDC04964 [Drosophila melanogaster]	0	0	0.000193723	0	0	0	6.45745e-05	0	2
gi|41617684	TPA_inf: HDC08464 [Drosophila melanogaster]	0	0	0.000193723	0	0	0	6.45745e-05	0	2
gi|41617856	TPA_inf: HDC09356 [Drosophila melanogaster]	0	0.000228258	0	0	0	0	7.60861e-05	0	2
gi|41618312	TPA_inf: HDC11249 [Drosophila melanogaster]	0	0.000456517	0	0	0	0	0.000152172	0	2
gi|41618822	TPA_inf: HDC13174 [Drosophila melanogaster]	0	0.000456517	0	0	0	0	0.000152172	0	2
gi|41619570	TPA_inf: HDC14726 [Drosophila melanogaster]	0	0	0.000387447	0	0	0	0.000129149	0	2
gi|42520000	triosephosphate isomerase [Wolbachia endosymbiont of Drosophila melanogaster]	0	0.000684775	0	0	0	0	0.000228258	0	2
gi|42520001	DNA processing chain A [Wolbachia endosymbiont of Drosophila melanogaster]	0	0.00228258	0	0	0	0	0.000760861	0	2
gi|433550	fc proteins [Drosophila melanogaster]	0.00581818	0	0	0	0	0	0.00193939	0	2
gi|441131	glucose-6-phosphate isomerase [Drosophila melanogaster]	0	0	0.000387447	0	0	0	0.000129149	0	2
gi|442616237	upheld, isoform O [Drosophila melanogaster]	0	0	0.00600542	0	0	0	0.00200181	0	2
gi|45549037	abnormal wing discs [Drosophila melanogaster]	0	0.000684775	0.000193723	0	0	0	0.000292833	0	2
gi|45549219	Fps oncogene analog, isoform A [Drosophila melanogaster]	0	0.00159781	0.00232468	0	0	0	0.0013075	0	2
gi|45553491	CG33341 [Drosophila melanogaster]	0	0.000228258	0.000387447	0	0	0	0.000205235	0	2
gi|456984	ryanodine receptor, calcium release channel [Drosophila melanogaster, Peptide, 5126 aa]	0	0	0.000193723	0	0	0	6.45745e-05	0	2
gi|458803	glutamate dehydrogenase, short peptide [Drosophila melanogaster]	0	0	0.000193723	0	0	0	6.45745e-05	0	2
gi|510500	GCR 1 protein [Drosophila melanogaster]	0	0.00114129	0	0	0	0	0.000380431	0	2
gi|552091	epidermal growth factor receptor type III, partial [Drosophila melanogaster]	0	0	0.000193723	0	0	0	6.45745e-05	0	2
gi|5835236	cytochrome c oxidase subunit II (mitochondrion) [Drosophila melanogaster]	0	0.000684775	0.000968617	0	0	0	0.000551131	0	2
gi|5835245	cytochrome b (mitochondrion) [Drosophila melanogaster]	0	0.000456517	0	0	0	0	0.000152172	0	2
gi|6409185	ferritin 2 light chain homolog [Drosophila melanogaster]	0	0	0.000193723	0	0	0	6.45745e-05	0	2
gi|6409189	ferritin 1 heavy chain homolog [Drosophila melanogaster]	0	0.000228258	0.000193723	0	0	0	0.000140661	0	2
gi|66771903	IP13006p [Drosophila melanogaster]	0	0.000228258	0	0	0	0	7.60861e-05	0	2
gi|732656	unnamed protein product [Drosophila melanogaster]	0	0.00136955	0	0	0	0	0.000456517	0	2
gi|7572	aldolase-related protein [Drosophila melanogaster]	0	0	0.00154979	0	0	0	0.000516596	0	2
gi|7716581	cytoplasmic protein encore [Drosophila melanogaster]	0	0.000228258	0.00058117	0	0	0	0.000269809	0	2
gi|7724	chorion protein s16 [Drosophila melanogaster]	0	0	0.000968617	0	0	0	0.000322872	0	2
gi|7726	chorion protein S36 [Drosophila melanogaster]	0	0	0.00193723	0	0	0	0.000645745	0	2
gi|78214297	AT19777p [Drosophila melanogaster]	0.000727273	0	0	0	0	0	0.000242424	0	2
gi|7963	unnamed protein product [Drosophila melanogaster]	0	0	0.00058117	0	0	0	0.000193723	0	2
gi|8230	mp20 [Drosophila melanogaster]	0	0.000456517	0	0	0	0	0.000152172	0	2
gi|8250181	D-Titin [Drosophila melanogaster]	0.00436364	0.0127825	0.0133669	0	0	0	0.010171	0	2
gi|8476	unnamed protein product [Drosophila melanogaster]	0.000727273	0.000913034	0	0	0	0	0.000546769	0	2
gi|8515736	highwire [Drosophila melanogaster]	0.000727273	0	0	0	0	0	0.000242424	0	2
gi|8647	Cu-Zn superoxide dismutase [Drosophila melanogaster]	0	0.000456517	0	0	0	0	0.000152172	0	2
gi|20151921	SD07675p [Drosophila melanogaster]	0.00436364	0.000913034	0.000968617	0	0	0.000269833	0.00208176	8.99442e-05	1.83433
gi|17864292	aconitase, isoform B [Drosophila melanogaster]	0	0.00502168	0.0058117	0	0.00116959	0	0.00361113	0.000389864	1.61023
gi|17137654	enolase, isoform A [Drosophila melanogaster]	0.000727273	0.00410865	0.00271213	0	0.000584795	0.000269833	0.00251602	0.000284876	1.59316
gi|158416	sarco/endoplasmic reticulum-type Ca-2+-ATPase [Drosophila melanogaster]	0.00290909	0.00935859	0.0123983	0.000456204	0	0.00242849	0.00822199	0.000961566	1.58118
gi|161077703	yolk protein 2 [Drosophila melanogaster]	0.00145455	0.00433691	0.00348702	0	0.000584795	0.000539665	0.00309283	0.00037482	1.56764
gi|24651125	ATP synthase-gamma chain, isoform A [Drosophila melanogaster]	0	0.00182607	0.0025184	0	0.000584795	0	0.00144816	0.000194932	1.52545
gi|24640124	knockdown, isoform B [Drosophila melanogaster]	0.000727273	0.00251084	0.00232468	0	0.000584795	0.000269833	0.00185426	0.000284876	1.46731
gi|24663668	ribosomal protein S4, isoform A [Drosophila melanogaster]	0.00145455	0.00182607	0.00154979	0	0	0.000809498	0.00161013	0.000269833	1.42588
gi|2345094	calcium-binding protein [Drosophila melanogaster]	0	0.00365213	0.00290585	0	0.000584795	0.000539665	0.002186	0.00037482	1.41453
gi|17864162	ribosomal protein S3A, isoform A [Drosophila melanogaster]	0.00727273	0.00296736	0.00116234	0	0	0.00215866	0.00380081	0.000719554	1.36328
gi|158739	beta-1 tubulin [Drosophila melanogaster]	0	0.000456517	0.000968617	0	0	0.000269833	0.000475045	8.99442e-05	1.36321
gi|20129315	CG5261, isoform B [Drosophila melanogaster]	0	0.000456517	0.000968617	0	0	0.000269833	0.000475045	8.99442e-05	1.36321
gi|17647809	phosphofructokinase, isoform A [Drosophila melanogaster]	0	0.00228258	0.00387447	0	0	0.00134916	0.00205235	0.000449721	1.28104
gi|24658560	bellwether [Drosophila melanogaster]	0.00581818	0.00844556	0.00891127	0	0.00409357	0.00134916	0.00772501	0.00181424	1.23925
gi|45552151	bent, isoform C [Drosophila melanogaster]	0	0.0152933	0.0151104	0	0	0.00728548	0.0101346	0.00242849	1.22678
gi|17137572	elongation factor 1alpha48D, isoform A [Drosophila melanogaster]	0	0.00296736	0.00271213	0.00136861	0	0	0.00189316	0.000456204	1.22327
gi|161077453	Unc-89, isoform B [Drosophila melanogaster]	0	0.00228258	0.00193723	0	0	0.00107933	0.00140661	0.000359777	1.18528
gi|17157991	thioredoxin peroxidase 1, isoform A [Drosophila melanogaster]	0.00581818	0.00136955	0.000774893	0.00136861	0	0.000809498	0.00265421	0.000726037	1.14085
gi|221499783	CG15618, isoform B [Drosophila melanogaster]	0.128727	0.0540972	0.0453313	0.0150547	0.0345029	0.0143011	0.0760519	0.0212863	1.12527
gi|3337433	transitional endoplasmic reticulum ATPase TER94 [Drosophila melanogaster]	0	0.000913034	0.00116234	0	0.000584795	0	0.000691791	0.000194932	1.12066
gi|287945	ATP synthase beta subunit [Drosophila melanogaster]	0.00363636	0.00981511	0.00736149	0	0.00409357	0.00188883	0.00693765	0.00199413	1.10695
gi|17136564	alpha-Tubulin at 84B [Drosophila melanogaster]	0.00145455	0.00159781	0.00232468	0	0	0.001619	0.00179235	0.000539665	1.07433
gi|6760653	neuroglian [Drosophila melanogaster]	0.00436364	0	0	0	0.00116959	0.000269833	0.00145455	0.000479808	1.00782
gi|17737667	flightin, isoform A [Drosophila melanogaster]	0	0.000228258	0.00058117	0	0	0.000269833	0.000269809	8.99442e-05	0.999935
gi|296094	ribosomal protein S3 [Drosophila melanogaster]	0.000727273	0.000456517	0.000387447	0	0.000584795	0	0.000523745	0.000194932	0.915052
gi|8524	chorion protein s18-1 [Drosophila melanogaster]	0	0.000456517	0.00193723	0.000912409	0	0	0.000797917	0.000304136	0.89611
gi|24585671	histone H2B [Drosophila melanogaster]	0.000727273	0.00182607	0.000968617	0	0	0.00134916	0.00117399	0.000449721	0.892112
gi|24660381	CG7409 [Drosophila melanogaster]	0.00218182	0.000456517	0.00348702	0	0	0.00242849	0.00204178	0.000809498	0.864374
gi|17530833	sarcoplasmic calcium-binding protein, isoform A [Drosophila melanogaster]	0	0.000456517	0.000774893	0	0.000584795	0	0.00041047	0.000194932	0.71205
gi|21358025	CG9588 [Drosophila melanogaster]	0.00581818	0.00136955	0	0	0.00233918	0.00107933	0.00239591	0.0011395	0.710755
gi|158767	ubiquitin, partial [Drosophila melanogaster]	0.00290909	0.00228258	0.00135606	0.00136861	0	0.00188883	0.00218258	0.00108581	0.671134
gi|7919	unnamed protein product [Drosophila melanogaster]	0	0.00205433	0.00193723	0	0.00116959	0.00107933	0.00133052	0.00074964	0.558495
gi|19922144	CG13321 [Drosophila melanogaster]	0.00872727	0.00182607	0.00193723	0.00136861	0.00409357	0.001619	0.00416352	0.00236039	0.552776
gi|21357721	ALG-2 interacting protein X [Drosophila melanogaster]	0.00290909	0	0	0.00182482	0	0	0.000969697	0.000608273	0.458088
gi|17975579	ribosomal protein S14a, isoform B [Drosophila melanogaster]	0.00145455	0.000456517	0.000387447	0.000912409	0	0.000539665	0.00076617	0.000484025	0.451362
gi|45550732	fau, isoform A [Drosophila melanogaster]	0	0.000456517	0.000774893	0	0	0.000809498	0.00041047	0.000269833	0.413455
gi|24641811	upheld, isoform B [Drosophila melanogaster]	0.00581818	0	0	0	0.00409357	0	0.00193939	0.00136452	0.347994
gi|17975545	actin 88F [Drosophila melanogaster]	0	0.0289888	0.0282836	0	0	0.0404749	0.0190908	0.0134916	0.343693
gi|156773	actin [Drosophila melanogaster]	0	0.0205433	0.0195661	0	0	0.0294118	0.0133698	0.00980392	0.30775
gi|10946	triosephosphate isomerase [Drosophila melanogaster]	0.000727273	0	0.00193723	0	0.00116959	0.000809498	0.000888169	0.000659696	0.29521
gi|28573843	tafazzin, isoform A [Drosophila melanogaster]	0.00581818	0.00228258	0.00193723	0	0.00760234	0	0.003346	0.00253411	0.276147
gi|17944461	RH03361p [Drosophila melanogaster]	0	0.000913034	0.000968617	0.000912409	0	0.000539665	0.000627217	0.000484025	0.257715
gi|442623873	Stretchin-Mlck, isoform R [Drosophila melanogaster]	0	0.00388039	0.00271213	0.000912409	0.00175439	0.00242849	0.00219751	0.00169843	0.256204
gi|21357797	myofilin, isoform B [Drosophila melanogaster]	0.00363636	0.00913034	0.0110422	0.00593066	0.00233918	0.0102536	0.00793631	0.00617449	0.249712
gi|21429750	AT17959p [Drosophila melanogaster]	0.0101818	0.00296736	0.00213096	0.00501825	0.00701754	0	0.00509338	0.00401193	0.237542
gi|17647135	actin 57B, isoform A [Drosophila melanogaster]	0.0356364	0.0255649	0.0255715	0.0333029	0	0.0358878	0.0289243	0.0230636	0.225465
gi|157950	larva and adult myosin alkali light chain [Drosophila melanogaster]	0.00290909	0.0027391	0.00174351	0.000912409	0.00175439	0.00323799	0.0024639	0.00196826	0.223655
gi|41619560	TPA_inf: HDC14682 [Drosophila melanogaster]	0.00872727	0	0	0	0.00701754	0	0.00290909	0.00233918	0.21718
